# Supplementary material for: Sex differences in immunotherapy outcomes and tumor-infiltrating immune cell profiles in patients with advanced renal cell carcinoma
Source: Cancer Immunol Immunother. 2025 Jan 3;74(2):51. doi: 10.1007/s00262-024-03876-2 (PMC11699158; doi:10.1007/s00262-024-03876-2)
Supplement: Supplementary file 1 — Supplementary file1 (XLSX 35 KB) [file 262_2024_3876_MOESM1_ESM.xlsx]

## Sheet: STable1
Supplementary Table 1. Antibodies for flow cytometry
Target antigen	Clone	Isotype	Label	Manufacturer	Cat.No.	RRID
CD14	MφP9	mIgG2bk	BUV395	BD	563562	AB_2744288
CD16	3G8	mIgG1k	BUV496	BD	564654	no RRID
CD3	UCHT1	mIgG1k	BB515	BD	564465	AB_2744386
CD3	UCHT1	mIgG1k	BUV496	BD	612940	no RRID
CD45	HI30	mIgG1k	PerCP-Cy5.5	BD	564105	AB_2744405
CD45	HI30	mIgG1	PE-Cy5.5	eBioscience	35-0459-42	AB_11218897
CD45RA	HI100	mIgG2bk	AF700	Biolegend	304120	AB_493763
CD56	B159	mIgG1k	PE-CF594	BD	562289	AB_11152080
CD19	SJ25C1	mIgG1k	PE-Cy5.5	eBioscience	35-0198-42	AB_11218903
CD8	SK1	mIgG1k	APC-Cy7	Biolegend	344714	AB_2044006
CD8	SK1	mIgG1k	APC-Cy7	BD	344714	AB_2044006
CD326	EBA-1	mIgG1λ	BV605	BD	563182	AB_2738052
CD326	9C4	mIgG2bk	BV650	Biolegend	324226	AB_2562735
CD4	OKT4	mIgG2bk	BV650	Biolegend	317436	AB_2563050
CD197	G043H7	mIgG2ak	BV711	Biolegend	353228	AB_2563865
HLA-DR	G46-6	mIgG2ak	BV786	BD	564041	AB_2738559

## Sheet: STable2
Supplementary Table 2. Tumor response stratified by sex across all treatment groups
	IO-IO (n = 99)			IO-TKI (n = 71)			Nivolumab (n = 117)			TKI (n = 276)
	Male (n = 71)	Female (n = 28)	p	Male (n = 52)	Female (n =19)	p	Male (n = 83)	Female (n = 34)	p	Male (n = 199)	Female (n = 77)	p
Best overall response
Complete response	10 (14%)	0		4 (8%)	0		5 (6%)	1 (3%)		7 (4%)	2 (3%)
Partial response	25 (35%)	10 (36%)		28 (54%)	6 (32%)		27 (33%)	7 (21%)		49 (25%)	17 (22%)
Stable disease	16 (23%)	7 (25%)		19 (37%)	10 (53%)		24 (29%)	12 (35%)		94 (47%)	36 (47%)
Progressive disease	18 (25%)	9 (32%)		1 (2%)	1 (5%)		26 (31%)	13 (38%)		31 (16%)	12 (16%)
Unknown	2 (3%)	2 (7%)		0	2 (11%)		1 (1%)	1 (3%)		18 (9%)	10 (13%)
Objective response rate	35 (49%)	10 (36%)	0.353	32 (62%)	6 (32%)	0.011	32 (39%)	8 (24%)	0.262	56 (28%)	19 (25%)	0.578
IO, immunotherapy; TKI, tyrosine kinase inhibitor

## Sheet: STable3
Supplementary Table 3. Characteristics of patients whose tumor samples were used for the tumor-infiltrating immune cell profiling stratified by sex
Variables	Male (n = 72)	Female (n = 44)	p
Age, in years, median (range)	65 (35 - 87)	66 (39 - 89)	0.206
Histopathology			0.781
Clear-cell renal cell carcinoma	54 (75%)	34 (77%)
Fuhrman grade			0.674
Grade 1	2 (3%)	3 (7%)
Grade 2	24 (33%)	12 (27%)
Grade 3	29 (40%)	19 (43%)
Grade 4	16 (22%)	10 (23%)
Unknown	1 (2%)	0 (0%)
Pathological stage			0.64
I	35 (49%)	20 (46%)
II	1 (1%)	1 (2%)
III	23 (32%)	11 (25%)
IV	13 (18%)	12 (27%)
All values are expressed as median (range) or as numbers (percentages).

## Sheet: STable4
Supplementary Table 4. Profile of tumor-infiltrating immune cells stratified by sex
	Male (n = 72)	Female (n = 44)	p
CD45+ cells/live cells	0.34 (0.0099 – 0.88)	0.42 (0.0015 – 0.87)	0.715
NKT cells/live cells	0.015 (1.2e-5 – 0.11)	0.013 (6.0e-6 – 0.18)	0.958
T cells/live cells	0.17 (0.00015 – 0.78)	0.20 (9.2e-5 – 0.74)	0.98
CD4+ T cells/live cells	0.051 (3.0e-5 – 0.20)	0.072 (0.00064 – 0.22)	0.657
CD4+CD8+ T cells/live cells	0.0020 (4.8e-5 – 0.088)	0.0023 (2.7e-6 – 0.16)	0.592
CD8+ T cells/live cells	0.073 (0.0001 – 0.65)	0.089 (4.2e-6 – 0.52)	0.74
B cells/live cells	0.0024 (5.6e-6 – 0.16)	0.0039 (4.7e-7 – 0.088)	0.116
CD14+ cells/live cells	0.038 (6.5e-5 – 0.26)	0.060 (3.7e-6 – 0.42)	0.156
Monocytic MDSCs/live cells	0.0013 (0 – 0.036)	0.0021 (4.7e-7 – 0.022)	0.182
CD16+ NK cells/live cells	0.021 (5.9e-5 – 0.17)	0.018 (0 – 0.31)	0.243
CD16- NK cells/live cells	0.0057 (2.6e-5 – 0.058)	0.0052 (1.4e-6 – 0.037)	0.673
APCs/live cells	0.0061 (0.00016 – 0.060)	0.0072 (0.00012 – 0.052)	0.342
All values are expressed as median (range)

## Sheet: STable5
Supplementary Table 5. Profile of tumor-infiltrating immune cells stratified by sex in patients with pathological stage I and II renal cell carcinoma
	Male (n = 36)	Female (n = 21)	p
CD45+ cells/live cells	0.29 (0.012 – 0.74)	0.47 (0.0097 – 0.87)	0.281
NKT cells/live cells	0.013 (6.5e-5 – 0.11)	0.014 (0.0010 – 0.15)	0.407
T cells/live cells	0.14 (0.00097 – 0.63)	0.23 (0.0035 – 0.74)	0.345
CD4+ T cells/live cells	0.049 (0.00035 – 0.20)	0.088 (0 – 0.19)	0.799
CD4+CD8+ T cells/live cells	0.0013 (4.8e-6 – 0.088)	0.0046 (0 – 0.14)	0.56
CD8+ T cells/live cells	0.071 (0.00046 – 0.41)	0.095 (0.00034 – 0.52)	0.388
B cells/live cells	0.0019 (4.6e-5 – 0.059)	0.0053 (3.3e-5 – 0.088)	0.131
CD14+ cells/live cells	0.037 (6.5e-5 – 0.26)	0.061 (0.0022 – 0.18)	0.0556
Monocytic MDSCs/live cells	0.0010 (0 – 0.036)	0.0020 (3.6e-5 – 0.022)	0.179
CD16+ NK cells/live cells	0.032 (5.9e-5 – 0.11)	0.019 (0.00054 – 0.31)	0.379
CD16- NK cells/live cells	0.0043 (2.6e-5 – 0.032)	0.0052 (0.00059 – 0.030)	0.664
APCs/live cells	0.0058 (0.00016 – 0.060)	0.0086 (0.00031 – 0.052)	0.0839
All values are expressed as median (range)

## Sheet: STable6
Supplementary Table 6. Profile of tumor-infiltrating immune cells stratified by sex in patients with pathological stage III renal cell carcinoma
	Male (n = 23)	Female (n = 11)	p
CD45+ cells/live cells	0.23 (0.0099 – 0.84)	0.56 (0.0017 – 0.76)	0.0709
NKT cells/live cells	0.012 (1.1e-5 – 0.072)	0.019 (8.4e-5 – 0.18)	0.214
T cells/live cells	0.13 (0.00015 – 0.65)	0.25 (0.00065 – 0.42)	0.153
CD4+ T cells/live cells	0.028 (3.0e-5 – 0.19)	0.075 (0.00033 – 0.22)	0.0344
CD4+CD8+ T cells/live cells	0.0022 (0 – 0.073)	0.0034 (2.2e-6 – 0.035)	0.711
CD8+ T cells/live cells	0.034 (0.0001 – 0.41)	0.092 (0.00024 – 0.19)	0.308
B cells/live cells	0.0025 (5.6e-6 – 0.067)	0.0037 (7.4e-5 – 0.011)	0.176
CD14+ cells/live cells	0.036 (0.00045 – 0.15)	0.086 (0.00048 – 0.17)	0.05
Monocytic MDSCs/live cells	0.0011 (3.0e-5 – 0.015)	0.0040 (0.00011 – 0.0094)	0.0906
CD16+ NK cells/live cells	0.020 (6.1e-5 – 0.16)	0.067 (0.00016 – 0.26)	0.258
CD16- NK cells/live cells	0.0067 (4.6e-5 – 0.058)	0.012 (7.1e-5 – 0.037)	0.49
APCs/live cells	0.0068 (0.0010 – 0.020)	0.0073 (0.00012 – 0.021)	0.637
All values are expressed as median (range)

## Sheet: STable7
Supplementary Table 7. Profile of tumor-infiltrating immune cells stratified by sex in patients with pathological stage IV renal cell carcinoma
	Male (n = 13)	Female (n = 12)	p
CD45+ cells/live cells	0.61 (0.013 – 0.88)	0.14 (0.0015 – 0.80)	0.0345
NKT cells/live cells	0.016 (4.7e-5 – 0.038)	0.0066 (6.0e-6 – 0.054)	0.0457
T cells/live cells	0.36 (0.0012 – 0.78)	0.069 (9.2e-5 – 0.53)	0.022
CD4+ T cells/live cells	0.081 (0.00053 – 0.16)	0.032 (2.8e-6 – 0.12)	0.0976
CD4+CD8+ T cells/live cells	0.0023 (2.9e-6 – 0.082)	0.00024 (0 – 0.17)	0.0511
CD8+ T cells/live cells	0.18 (0.00045 – 0.65)	0.030 (4.2e-6 – 0.32)	0.0096
B cells/live cells	0.0035 (0.00011 – 0.16)	0.0033 (4.7e-7 – 0.026)	0.406
CD14+ cells/live cells	0.059 (0.0043 – 0.21)	0.028 (3.7e-6 – 0.42)	0.152
Monocytic MDSCs/live cells	0.0019 (7.3e-5 – 0.016)	0.0011 (4.7e-7 – 0.016)	0.574
CD16+ NK cells/live cells	0.0097 (0.00071 – 0.17)	0.0022 (0 – 0.023)	0.0066
CD16- NK cells/live cells	0.0074 (7.6e-5 – 0.048)	0.0025 (1.4e-6 – 0.017)	0.0597
APCs/live cells	0.0055 (0.0018 – 0.017)	0.0043 (0.00031 – 0.011)	0.247
All values are expressed as median (range)

## Sheet: STable8
Supplementary Table 8. Characteristics of patients whose tumor samples were used for the tumor-infiltrating immune cell profiling, stratified by sex, in pathological stage IV renal cell carcinoma
Variables	Male (n = 13)	Female (n = 12)	p
Age, in years, median (range)	61 (45 – 82)	70 (53 – 86)	0.201
Histopathology			0.673
Clear-cell renal cell carcinoma	10 (77%)	8 (67%)
Fuhrman grade			0.351
Grade 2	4 (31%)	1 (8%)
Grade 3	4 (31%)	4 (33%)
Grade 4	5 (38%)	7 (58%)
IMDC risk			1
Intermediate	10 (77%)	9 (75%)
Poor	3 (23%)	3(25%)
Metastatic organ sites
Lung	11 (85%)	7 (58%)	0.202
Bone	3 (23%)	2 (17%)	1
Liver	2 (15%)	3 (25%)	0.645
Lymph nodes	2 (15%)	5 (42%)	0.202
All values are expressed as median (range) or as numbers (percentages).

## Sheet: STable9
Supplementary Table 9. Profile of specific tumor-infiltrating immune cells stratified by sex and pathological stages
	Stages I - III (male: n = 59, female: n = 32)	Stage IV (male: n = 13, female: n = 12)	p*	p**
CD45+ cells/live
Male	0.26 (0.0099 – 0.84)	0.61 (0.013 – 0.88)	0.0584	0.0302
Female	0.50 (0.0017 – 0.87)	0.14 (0.0015 – 0.80)		0.0326
NKT cells/live cells
Male	0.012 (1.1e-5 – 0.11)	0.016 (0.000047 – 0.038)	0.2	0.478
Female	0.016 (8.4e-5 – 0.18)	0.0066 (6.0e-6 – 0.054)		0.0096
T cells/live cells
Male	0.13 (0.00015 – 0.65)	0.36 (0.0012 – 0.78)	0.148	0.0211
Female	0.24 (0.00065 – 0.74)	0.069 (9.2e-5 – 0.53)		0.0427
CD8+ T cells/live cells
Male	0.065 (0.00010 – 0.41)	0.18 (0.00045 – 0.65)	0.238	0.0203
Female	0.094 (0.00024 – 0.52)	0.030 (4.2e-6 – 0.32)		0.0487
CD16+ NK cells/live cells
Male	0.0055 (5.9e-5 – 0.16)	0.0097 (0.00071 – 0.17)	0.814	0.361
Female	0.025 (0.00016 – 0.31)	0.0022 (0 – 0.023)		0.0005
All values are expressed as median (range)
p*: male vs. female in patients with Stages I - III of renal cell carcinoma
p**: Stages I-III vs. Stage IV renal cell carcinoma in male or female patients

## Sheet: STable10
Supplementary Table 10. Specific profiles of tumor-infiltrating CD8+ T cells in patients with pathological stage IV renal cell carcinoma stratified by sex
	Male (n = 13)	Female (n = 12)	p
Naïve/CD8+ T cells	0.0019 (0–0.0063)	0.0056 (0–0.013)	0.0338
CM/CD8+ T cells	0.014 (0.0068–0.042)	0.016 (0–0.046)	0.639
EM/CD8+ T cells	0.94 (0.84–0.98)	0.83 (0.49–0.94)	0.0054
TEMRA/ CD8+ T cells	0.042 (0.013–0.13)	0.15 (0.026–0.49)	0.0084
All values are expressed as median (range)
CM, central memory; EM, effector memory; TEMRA, T-effector memory cells re-expressing CD45RA
